# Supplementary material for: Glycolysis-Stimulated Esrrb Lactylation Promotes the Self-Renewal and Extraembryonic Endoderm Stem Cell Differentiation of Embryonic Stem Cells
Source: Int J Mol Sci. 2024 Feb 26;25(5):2692. doi: 10.3390/ijms25052692 (PMC10932464; doi:10.3390/ijms25052692)
Supplement: Supplementary file 1 [file ijms-25-02692-s001.zip]

Archive with 1 entries (1 files):
- Supplemental data .pdf
